# Supplementary material for: AtANN1 and AtANN2 are involved in phototropism of etiolated hypocotyls of Arabidopsis by regulating auxin distribution
Source: AoB Plants. 2021 Dec 17;14(1):plab075. doi: 10.1093/aobpla/plab075 (PMC8782606; doi:10.1093/aobpla/plab075)
Supplement: plab075_suppl_Supplementary_Data [file plab075_suppl_supplementary_data.zip]

Archive with 39 entries (31 files):
- Raw data/
- Raw data/fluorescent intensity/
- Raw data/fluorescent intensity/0-dr5 12.JNB
- Raw data/fluorescent intensity/0-dr5 2.JNB
- Raw data/fluorescent intensity/0-pin1 ann1.JNB
- Raw data/fluorescent intensity/0-pin3 2.JNB
- Raw data/fluorescent intensity/1-pin1 ann1.JNB
- Raw data/fluorescent intensity/1-PIN3.JNB
- Raw data/fluorescent intensity/12-DR5 (2).JNB
- Raw data/fluorescent intensity/12-dr5.JNB
- Raw data/fluorescent intensity/12-pin3 (2).JNB
- Raw data/fluorescent intensity/12-pin3.JNB
- Raw data/fluorescent intensity/2-dr5  bei xiang.JNB
- Raw data/fluorescent intensity/2-dr5.JNB
- Raw data/fluorescent intensity/2-pin3.JNB
- Raw data/fluorescent intensity/ann1-dr5.JNB
- Raw data/fluorescent intensity/ann1-pin1.JNB
- Raw data/fluorescent intensity/ann1ann2-dr5.JNB
- Raw data/fluorescent intensity/ann2 ann12 pin3.JNB
- Raw data/fluorescent intensity/ann2-dr5.JNB
- Raw data/hypocotyl curvature/
- Raw data/hypocotyl curvature/0.02BL/
- Raw data/hypocotyl curvature/0.02BL/0.02BL.xls
- Raw data/hypocotyl curvature/0.04BL/
- Raw data/hypocotyl curvature/0.04BL/atann1.JNB
- Raw data/hypocotyl curvature/0.04BL/atann12.JNB
- Raw data/hypocotyl curvature/0.04BL/atann2.JNB
- Raw data/hypocotyl curvature/0.3BL/
- Raw data/hypocotyl curvature/0.3BL/atann1.JNB
- Raw data/hypocotyl curvature/0.3BL/atann12.JNB
- Raw data/hypocotyl curvature/0.3BL/atann2.JNB
- Raw data/hypocotyl curvature/BL+RL/
- Raw data/hypocotyl curvature/BL+RL/atann1&2.JNB
- Raw data/hypocotyl curvature/BL+RL/atann1.JNB
- Raw data/hypocotyl curvature/BL+RL/atann2.JNB
- Raw data/hypocotyl curvature/col-0/
- Raw data/hypocotyl curvature/col-0/BL.JNB
- Raw data/hypocotyl curvature/col-0/R+B.JNB
- Raw data/hypocotyl curvature/col-0/R.JNB
