# Supplementary material for: AtANN1 and AtANN2 are involved in phototropism of etiolated hypocotyls of Arabidopsis by regulating auxin distribution
Source: AoB Plants. 2021 Dec 17;14(1):plab075. doi: 10.1093/aobpla/plab075 (PMC8782606; doi:10.1093/aobpla/plab075)
Supplement: plab075_suppl_Supplementary_Data [file plab075_suppl_supplementary_data.zip › Raw data/hypocotyl curvature/0.02BL/0.02BL.xls]

## Sheet: Sheet1
6.14
	col				2				col			1
2h	1	25.846			1	25.956			12	8.078		1	32.221
	2	42.584			2	0.185			13	13.203		2	16.699
	3	27.129			3	9.279			14	5.886		3	7.916
	4	36.321			4	9.058			15	11.915		4	19.764
	5	19.095			5	17.408			16	24.747		5	18.741
	6	17.091			6	7.071			17	24.444		6	17.927
	7	4.503			7	5.089			18	2.929		7	5.828
	8	26.143			8	7.88			19	26.786		8	9.42
	9	22.767			9	12.43			20	32.826		9	29.672
	10	29.883			10	3.814			21	18.515		10	29.745
	11	3.409			11	8.817			22	32.299		11	18.951
	12	7.217			12	16.294			23	15.422		12	20.29
	13	10.009			13	11.144			24	17.356		13	11.021
	14	16.39			14	8.853			25	11.924		14	14.819
	15	9.183			15	12.185			26	10.256		15	13.683
	16	17.111			16	19.11			27	25.583		16	22.847
	17	15.255			17	7.518			28	22.157		17	35.354
	18	14.741			18	14.888			29	15.46		18	18.004
	19	9.994			19	10.684			30	17.939		19	16.383
	20	25.78			20	7.291			31	32.191		20	15.205
	21	5.793			21	9.775			32	18.631		21	16.756
	22	3.213			22	14.12			33	8.69		22	41.453
	23	23.424			23	5.673			34	15.376		23	31.878
	24	13.096			24	16.523			35	11.801		24	23.039
	25	11.88			25	8.333			36	16.144			20.3173
	26	14.931			26	12.947			37	32.078			9.00393
	27	10.829			27	2.81			38	35.525
	28	12.811				10.5606			39	24.102
	29	14.138				5.51506			40	14.603
	30	25.375								18.8574
	31	24.007								8.81621
	32	16.393
	33	28.338
	34	40.532
	35	18.661
	36	57.572
	37	32.005
	38	33.017
	39	15.15
	40	23.915
	41	26.304
	42	26.879
	43	22.455
	44	37.877
	45	41.495
	46	23.729
	47	35.698
	48	17.807
	49	20.861
	50	25.56
	51	26.316
	52	14.196
	53	13.265
	54	25.801
	55	26.466
	56	26.597
	57	35.814
	58	29.506
	59	12.108
	60	12.507
	61	34.568
		21.9892
		10.8577
4h	1	71.076			1	31.608			1	46.007		1	28.454
	2	49.039			2	16.683			2	31.666		2	53.718
	3	64.074			3	40.824			3	47.56		3	22.955
	4	50.194			4	58.162			4	48.491		4	24.821
	5	58.103			5	50.25			5	53.278		5	38.149
	6	36.936			6	54.479			6	55.933		6	45.469
	7	61.98			7	25.216			7	21.546		7	36.606
	8	63.066			8	63.597			8	34.461		8	26.406
	9	43.925			9	41.269			9	35.307		9	23.199
	10	43.595			10	35.357			10	46.461		10	22.037
	11	42.322			11	62.103			11	32.265		11	48.411
	12	46.165			12	48.731			12	32.001		12	32.829
	13	67.605			13	36.226			13	49.306		13	19.263
	14	75.161			14	11.113			14	55.376		14	31.041
	15	77.722			15	38.56			15	45.386		15	17.202
	16	80.572			16	37.935			16	38.739		16	74.476
	17	54.216			17	47.896			17	40.404		17	21.634
	18	33.368			18	27.512			18	64.693		18	42.166
	19	82.594			19	49.59			19	20.761		19	30.713
	20	30.277			20	18.206			20	32.858		20	50.431
	21	66.617			21	11.699			21	45.991		21	44.912
	22	55.341			22	49.316			22	37.89		22	56.101
	23	67.012			23	46.771			23	47.822		23	25.763
	24	61.785			24	54.577			24	29.993		24	35.492
	25	31.862			25	25.61			25	52.192		25	27.949
	26	47.477			26	57.529			26	35.793		26	41.926
	27	26.274			27	17.893			27	45.316		27	30.66
	28	62.845			28	61.782			28	25.122		28	37.321
	29	31.286			29	50.48			29	50.004		29	46.042
	30	46.363			30	34.048			30	25.875		30	43.837
	31	54.762			31	32.856			31	45.041		31	35.182
	32	58.935			32	58.974			32	23.629		32	55.56
	33	58.884			33	47.126			33	47.103		33	40.312
	34	35.42			34	35.754			34	44.103		34	59.621
	35	58.298			35	17.361			35	36.394		35	21.903
	36	60.997			36	50.528			36	49.424		36	18.97
	37	62.665			37	25.545			37	66.511		37	26.868
	38	69.122			38	56.587			38	46.029		38	21.831
	39	41.391			39	80.458			39	44.2		39	49.225
	40	74.552			40	51.34			40	28.706		40	55.884
	41	50.37			41	56.958			41	31.412		41	36.942
	42	37.09			42	33.042			42	60.593		42	14.817
	43	65.714			43	42.397			43	34.593		43	34.216
	44	55.337			44	31.783			44	32.084		44	75.027
	45	31.201			45	20.26			45	77.207		45	40.403
	46	33.309			46	32.161			46	49.644		46	21.046
	47	41.38			47	38.519			47	78.121		47	23.994
	48	83.644			48	48.23			48	40.498		48	16.583
	49	45.354			49	40.697			49	58.864		49	63.135
	50	77.108			50	42.825			50	74.739		50	19.734
	51	39.529			51	53.276			51	46.813		51	35.241
	52	58.556			52	83.971			52	45.824		52	7.443
	53	42.658			53	39.507			53	48.434		53	33.579
	54	55.246			54	49.718			54	58.47		54	32.118
	55	61.738			55	48.1			55	33.851		55	32.936
	56	48.066				42.2363			56	63.93		56	28.642
	57	59.58				15.7046			57	57.829		57	45.491
	58	63.71				7.8523			58	62.692		58	40.395
	59	61.493							59	56.511		59	42.955
	60	75.339							60	55.46			35.7633
	61	66.132							61	72.659			14.3687
	62	55.978							62	56.14			7.18435
	63	70.974							63	29.52
	64	55.389							64	46.063
	65	44.614							65	60.007
	66	84.537							66	64.161
	67	66.228							67	34.814
	68	74.713							68	43.92
	69	62.208							69	32.74
	70	48.879							70	45.288
	71	55.417							71	79.864
	72	68.187							72	78.015
	73	52.696							73	72.553
	74	46.301							74	75.01
	75	78.172								47.54
	76	73.56								14.8493
	77	78.683								7.42464
	78	82.136
	79	73.019
	80	46.192
	81	55.763
	82	85.57
	83	51.147
	84	66.921
	85	78.241
	86	58.799
		57.7995	14.773	7.3865
6h	1	65.886			1	75.995		6h	1	77.873		1	49.897
	2	61.443			2	52.002			2	69.702		2	62.542
	3	55.25			3	70.835			3	87.558		3	43.883
	4	58.02			4	63.376			4	66.14		4	34.509
	5	68.908			5	71.965			5	81.673		5	55.818
	6	82.419			6	36.953			6	103.507		6	47.849
	7	67.509			7	41.591			7	53.556		7	73.881
	8	53.885			8	33.334			8	80.48		8	60.343
	9	84.214			9	25.643			9	58.966		9	64.151
	10	63.138			10	33.434			10	70.217		10	35.389
	11	61.39			11	37.838			11	61.435		11	61.336
	12	54.692			12	63.536			12	57.144		12	47.406
	13	60.039			13	60.53			13	77.876		13	55.116
	14	60.721			14	54.102			14	61.425		14	67.419
	15	80.802			15	45.447			15	71.759		15	63.116
	16	64.841			16	49.76			16	55.886		16	74.476
	17	73.974			17	62.472			17	74.537		17	24.332
	18	64.093			18	39.472			18	45.72		18	58.69
	19	40.426			19	55.336			19	54.717		19	16.336
	20	57.557			20	51.147			20	78.743		20	65.899
	21	77.547			21	53.13			21	43.087		21	66.772
	22	62.592			22	52.549			22	60.463		22	53.59
	23	65.326			23	61.42			23	67.561		23	69.865
	24	59.415			24	41.56			24	42.958		24	56.195
	25	39.387			25	35.228			25	25.824		25	61.294
	26	52.007			26	60.945			26	85.889		26	76.165
	27	56.091			27	36.87			27	24.097		27	61.844
	28	64.719			28	40.059			28	34.433		28	32.934
	29	77.704			29	55.56			29	50.609		29	42.646
	30	65.804			30	32.361			30	31.683		30	72.299
	31	58.176			31	35.036			31	82.56		31	55.658
	32	46.437			32	65.294			32	71.444		32	30.807
	33	75.219			33	52.027			33	40.721		33	32.785
	34	74.213			34	45.504			34	43.695		34	59.947
	35	63.806			35	54.7			35	75.269		35	52.721
	36	77.628			36	25.907			36	24.599		36	70.769
	37	64.308			37	46.513			37	54.234		37	11.659
	38	77.005			38	33.374			38	42.082		38	10.62
	39	80.789			39	62.193			39	72.89		39	41.27
	40	68.86			40	64.766			40	37.641		40	89.204
	41	67.441			41	48.662			41	46.219		41	57.89
	42	45.43			42	65.507			42	60.288		42	49.572
	43	64.221			43	34.683			43	45.958		43	28.291
	44	41.259			44	45.969			44	54.091		44	59.036
	45	60.653			45	47.984			45	58.21		45	27.385
	46	63.869			46	41.864			46	77.32		46	33.003
	47	50.159			47	24.102			47	68.351		47	31.329
	48	41.009			48	71.18			48	64.454		48	55.319
	49	56.261			49	38.856			49	75.188		49	68.22
	50	69.582			50	90.903			50	80.736		50	42.125
	51	58.292			51	52.912			51	35.49		51	28.706
	52	65.412			52	27.83			52	30.418		52	37.942
	53	36.729			53	68.413			53	55.61		53	74.116
	54	46.458			54	65.021			54	67.056		54	76.958
	55	59.348			55	30.925			55	41.083		55	26.622
	56	41.936			56	68.54			56	34.992		56	37.091
	57	48.727			57	55.539			57	79.836		57	53.471
	58	56.08			58	61.98			58	55.059		58	20.961
	59	62.549			59	39.92			59	75.407		59	79.066
	60	54.462			60	45.298			60	51.52		60	24.343
	61	67.339			61	56.035			61	68.429		61	36.547
		59.2703			62	49.443			62	73.24		62	49.467
		11.4185			63	49.27			63	77.948		63	63.761
		5.70925			64	68.377			64	78.735		64	55.557
					65	42.541			65	51.096		65	35.789
					66	40.092			66	67.745		66	38.958
					67	55.491			67	34.536		67	15.988
					68	42.709			68	63.615		68	59.204
					69	70.452			69	69.772		69	50.194
					70	76.373			70	75.038		70	47.862
					71	54.538			71	65.872		71	19.502
					72	69.228			72	46.671		72	49.617
					73	54.295			74	65.907			49.2406
					74	48.344			75	46.92			18.1297
						51.1222			76	56.038			9.06486
						14.0649			77	69.368
						7.03245			78	67.071
									79	59.516
									80	49.812
									81	48.776
									82	59.802
									83	67.607
									84	77.497
									85	76.491
									86	63.239
										60.4551
										16.4438
										8.22188

## Sheet: Sheet2
6.15
	col			1				0			2
2h	1	27.944		1	14.548			1	16.484		1	1474	177.676	13.534
	2	20.326		2	28.504			2	11.781
	3	27.35		3	12.407			3	10.939
	4	13.123		4	17.535			4	13.224
	5	13.818		5	6.54			5	20.136
	6	13.974		6	6.168			6	19.53
								7	14.47
4	1	38.248		1	24.944
	2	77.707		2	43.582
	3	22.594		3	52.874
	4	13.722		4	52.66
	5	57.152		5	29.576
	6	37.792		6	39.096
	7	19.472		7	44.256
	8	45		8	20.898
	9	21.865		9	43.069
	10	45.971		10	35.86
	11	37.468		11	34.583
	12	48.395		12	19.904
	13	34.102		13	55.219
	14	68.746		14	50.013
	15	41.548		15	34.336
	16	37.484		16	22.096
	17	47.032		17	34.077
	18	29.54		18	41.878
	19	35.128		19	53.396
	20	30.592		20	43.264
	21	46.567		21	45.054
	22	50.696		22	49.95
	23	72.415		23	39.466
	24	35.605		24	35.944
	25	58.197		25	38.406
	26	60.47		26	39.078
	27	42.375		27	39.57
	28	21.607		28	25.716
	29	60.53		29	28.522
	30	39.465		30	41.446
	31	69.721		31	35.507
	32	42.581		32	40.075
	33	48.118		33	20.274
	34	26.105		34	48.258
	35	51.005		35	49.486
	36	38.086		36	59.573
	37	17.103		37	35.091
	38	77.621		38	55.112
	39	63.614		39	38.602
	40	41.93		40	30.972
	41	56.035		41	48.68
	42	35.076		42	29.463
	43	54.207		43	68.629
	44	44.28		44	58.338
	45	37.173		45	47.723
	46	66.31		46	42.514
	47	48.406		47	55.294
	48	87.783		48	25.999
	49	42.946		49	20.332
	50	40.164		50	55.496
	51	69.917		51	52.478
	52	48.652		52	45
	53	65.824		53	35.676
	54	42.03		54	61.276
	55	86.532		55	46.275
	56	19.658		56	71.815
	57	58.431		57	16.901
	58	63.883		58	44.279
	59	38.576		59	32.979
	60	32.291		60	53.885
	61	82.52		61	69.062
	62	72.144		62	26.634
	63	50.662		63	60.143
	64	49.378		64	34.265
	65	56.394		65	49.108
	66	61.731		66	29.086
	67	58.778		67	70.017
	68	70.523		68	69.024
	69	53.562		69	28.688
	70	26.79		70	56.895
	71	46.798		71	60.106
	72	34.333		72	11.366
				73	43.619
				74	47.475
				75	28.075
				76	58.924
				77	18.331
				78	23.614
				79	24.228
6	1	80.91		1	22.132
	2	87.845		2	40.807
	3	49.719		3	40.259
	4	39.612		4	76.506
	5	78.293		5	38.66
	6	55.784		6	54.172
	7	51.32		7	67.42
	8	53.47		8	37.266
	9	63.435		9	20.794
	10	48.296		10	47.971
	11	41.437		11	66.485
	12	72.681		12	59.203
	13	48.337		13	46.998
	14	71.966		14	83.407
	15	64.266		15	38.848
	16	50.884		16	36.819
	17	82.777		17	37.185
	18	73.009		18	71.735
	19	40.879		19	84.09
	20	45.428		20	75.439
	21	54.395		21	74.048
	22	74.072		22	76.67
	23	70.459		23	63.199
	24	64.716		24	60.872
	25	80.207		25	51.159
	26	44.621		26	42.151
	27	56.514		27	55.421
	28	65.037		28	48.164
	29	61.499		29	47.75
	30	63.435		30	47.757
	31	32.58		31	50.599
	32	49.947		32	48.61
	33	82.786		33	34.375
	34	45.641		34	66.77
	35	83.718		35	53.13
	36	63.301		36	50.38
	37	77.991		37	59.036
	38	71.396		38	64.445
	39	53.315		39	30.784
	40	70.975		40	75.331
	41	62.655		41	38.777
	42	57.662		42	43.091
	43	49.293		43	53.471
	44	61.152		44	39.14
	45	71.974		45	64.401
	46	81.651		46	44.166
	47	71.137		47	68.535
	48	72.553		48	84.633
	49	72.154		49	52.49
	50	64.005		50	39.47
	51	70.038		51	45.541
	52	55.741		52	75.874
				53	86.386
				54	48.06
				55	47.42
				56	79.023
				57	51.448
				58	77.325
				59	42.671
				60	71.565
				61	73.948
				62	50.796
				63	80.488
				64	43.672
				65	80.026
				66	47.862
				67	64.061
				68	54.545
				69	84.658
				70	50.519
				71	70.067
				72	57.826
				73	29.745
				74	60.068
				75	44.083
				76	54.917
				77	70.523
				78	43.598
				79	52.658

## Sheet: Sheet3
6.16
	col			12
0
2h	1	19.494
	2	33.786
	3	23.801
	4	9.471
	5	11.449
	6	9.145
	7	8.435
	8	19.187
		16.846
4h
6h	1	82.224		1	77.379
	2	61.387		2	61.676
	3	80.575		3	67.704
	4	62.003		4	59.345
	5	74.28		5	55.344
	6	69.908		6	48.921
	7	83.302		7	74.022
	8	83.622		8	34.392
	9	82.907		9	16.643
	10	88.129		10	65.015
	11	72.885		11	62.103
	12	82.361		12	51.607
	13	72.165		13	48.951
	14	81.87		14	60.324
	15	80.248		15	57.68
	16	78.188		16	33.186
	17	72.42		17	51.362
	18	75.646		18	57.726
	19	50.55		19	43.408
	20	68.199		20	40.514
	21	48.3		21	54.885
	22	57.354		22	34.38
	23	64.329		23	40.93
	24	71.328		24	36.61
	25	73.924		25	38.653
	26	47.144		26	35.134
	27	33.461		27	32.813
	28	73.663		28	32.138
	29	59.573		29	29.852
	30	55.952		30	32.318
	31	63.54		31	34.305
	32	63.489		32	42.054
	33	66.05		33	19.486
	34	37.37		34	26.288
	35	62.782		35	54.717
	36	59.512		36	57.807
	37	37.296		37	33.645
	38	52.066		38	43.223
	39	43.923		39	65.02
	40	67.15		40	37.101
	41	51.139		41	46.96
	42	54.912		42	50.049
	43	45		43	61.397
	44	58.805		44	43.461
	45	35.82		45	64.778
	46	60.321		46	41.044
	47	47.122		47	51.609
	48	71.468		48	34.858
	49	48.283		49	57.867
	50	75.174		50	54.199
	51	69.54		51	46.975
	52	39.174		52	60.027
	53	56.203		53	32.534
	54	66.017		54	43.108
	55	38.606		55	32.4
	56	65.318		56	24.676
	57	66.325		57	41.159
	58	58.194		58	41.159
	59	60.455		59	25.465
	60	77.163		60	72.832
	61	73.072		61	32.751
	62	71.95		62	48.652
	63	41.042		63	27.072
	64	62.455		64	38.07
	65	55.75
	66	65.771
	67	59.112
	68	73.923
	69	55.46
	70	47.258
	71	73.843
	72	72.755
	73	62.941
	74	71.862
	75	60.018
	76	82.086
	77	56.582
	78	70.263
	79	75.008
	80	63.657
	81	65.791
	82	41.186
	83	53.073
	84	53.024
